# Supplementary material for: Clinical-Radiological Mismatch in Multiple Sclerosis Patients during Acute Relapse: Discrepancy between Clinical Symptoms and Active, Topographically Fitting MRI Lesions
Source: J Clin Med. 2023 Jan 17;12(3):739. doi: 10.3390/jcm12030739 (PMC9917396; doi:10.3390/jcm12030739)
Supplement: Supplementary file 1 [file jcm-12-00739-s001.zip]

Archive with 1 entries (1 files):
- jcm-2025105-supplementary.xlsx
