# Supplementary material for: Clinical-Radiological Mismatch in Multiple Sclerosis Patients during Acute Relapse: Discrepancy between Clinical Symptoms and Active, Topographically Fitting MRI Lesions
Source: J Clin Med. 2023 Jan 17;12(3):739. doi: 10.3390/jcm12030739 (PMC9917396; doi:10.3390/jcm12030739)
Supplement: Supplementary file 1 [file jcm-12-00739-s001.zip › jcm-2025105-supplementary.xlsx]

## Sheet: Tabelle1
Correlation matrix spearman
P values
	match - mismatch	Gender	Age at relapse	Age at diagnosis	First diagnosis	Disease duration	Previous relpases	Motor sympt.	EDSS	Previous treatment	MPS dose
match - mismatch		0.42627	0.01307	0.934379	1.38914e-06	1.72556e-07	0.000161482	0.0286142	0.613488	8.92651e-05	5.23857e-05
Gender	0.42627		0.968273	0.143553	0.182005	0.0921816	0.0507	0.355544	0.365152	0.997281	0.477332
Age at relapse	0.01307	0.968273		9.26479e-37	0.003155	9.64703e-17	6.12895e-05	0.0186249	0.000383656	0.825688	0.739327
Age at diagnosis	0.934379	0.143553	9.26479e-37		0.00936196	0.68165	0.259624	0.441398	0.131909	0.021982	0.781437
First diagnosis	1.38914e-06	0.182005	0.003155	0.00936196		1.62073e-32	9.43454e-29	0.000197561	0.00129129	2.26593e-16	0.0677039
Disease duration	1.72556e-07	0.0921816	9.64703e-17	0.68165	1.62073e-32		8.61693e-33	0.00375888	3.8728e-05	6.28475e-07	0.442715
Previous relpases	0.000161482	0.0507	6.12895e-05	0.259624	9.43454e-29	8.61693e-33		0.000265365	0.000385571	1.23185e-09	0.20484
Motor sympt.	0.0286142	0.355544	0.0186249	0.441398	0.000197561	0.00375888	0.000265365		8.03599e-07	0.21214	0.960397
EDSS	0.613488	0.365152	0.000383656	0.131909	0.00129129	3.8728e-05	0.000385571	8.03599e-07		0.816749	0.0927329
Previous treatment	8.92651e-05	0.997281	0.825688	0.021982	2.26593e-16	6.28475e-07	1.23185e-09	0.21214	0.816749		0.130687
MPS dose	5.23857e-05	0.477332	0.739327	0.781437	0.0677039	0.442715	0.20484	0.960397	0.0927329	0.130687
Spearman r values
	match - mismatch	Gender	Age at relapse	Age at diagnosis	First diagnosis	Disease duration	Previous relpases	Motor sympt.	EDSS	Previous treatment	MPS dose
match - mismatch	1	-0.0565662	-0.175232	-0.00585879	0.333555	-0.359412	-0.263687	-0.154805	-0.0359297	-0.273463	0.281948
Gender	-0.0565662	1	0.00283024	-0.103799	-0.0947525	0.119399	0.138371	-0.0656699	0.0643721	0.000242452	-0.0505317
Age at relapse	-0.175232	0.00283024	1	0.745674	-0.207773	0.543131	0.279478	0.166262	0.248701	0.0156703	-0.0236737
Age at diagnosis	-0.00585879	-0.103799	0.745674	1	0.183334	0.0291831	-0.0800847	0.0547378	0.106898	-0.16192	-0.0197402
First diagnosis	0.333555	-0.0947525	-0.207773	0.183334	1	-0.714277	-0.682355	-0.260274	-0.226006	-0.537546	0.129454
Disease duration	-0.359412	0.119399	0.543131	0.0291831	-0.714277	1	0.716445	0.204019	0.286638	0.343663	-0.0545804
Previous relpases	-0.263687	0.138371	0.279478	-0.0800847	-0.682355	0.716445	1	0.255195	0.248612	0.412904	-0.090035
Motor sympt.	-0.154805	-0.0656699	0.166262	0.0547378	-0.260274	0.204019	0.255195	1	0.340569	0.0886077	0.00353333
EDSS	-0.0359297	0.0643721	0.248701	0.106898	-0.226006	0.286638	0.248612	0.340569	1	-0.0164879	0.119199
Previous treatment	-0.273463	0.000242452	0.0156703	-0.16192	-0.537546	0.343663	0.412904	0.0886077	-0.0164879	1	-0.107236
MPS dose	0.281948	-0.0505317	-0.0236737	-0.0197402	0.129454	-0.0545804	-0.090035	0.00353333	0.119199	-0.107236	1
PCR
Tabular results
Table Analyzed	Data 1
PC summary	PC1	PC2	PC3	PC4	PC5	PC6	PC7	PC8	PC9	PC10
Eigenvalue	2.955	1.871	1.128	1.075	0.9528	0.7392	0.538	0.3975	0.3177	0.02457
Proportion of variance	29,55%	18,71%	11,28%	10,75%	9,53%	7,39%	5,38%	3,97%	3,18%	0,25%
Cumulative proportion of variance	29,55%	48,27%	59,55%	70,30%	79,83%	87,22%	92,60%	96,58%	99,75%	100,00%
Component selection	Selected	Selected
Data summary
Total number of variables	10
Total number of components	10
Component selection method	Parallel analysis
Random seed	276165500
Number of simulations	1000
Number of selected components	2
Rows in table	200
Rows skipped (missing data)	0
Rows analyzed (# cases)	200
PCR results
Table Analyzed	Data 1
Dependent variable	A : match - mismatch
Regression type	Least squares
Model
Analysis of Variance	SS	DF	MS	F (DFn, DFd)	P value
Regression	7.326	2	3.663	F (2, 197) = 17,25	P<0,0001
Residual	41.83	197	0.2123
Total	49.16	199
Parameter estimates	Variable	Estimate	Standard error	95% CI (asymptotic)	|t|	P value	P value summary
β0	Intercept	0.7135	0.08957	0,5368 to 0,8901	7.965	<0,0001	****
β1	Gender	-0.03834	0.01063	-0,05930 to -0,01737	3.606	0.0004	***
β2	Age at relapse	-0.0009828	0.001108	-0,003167 to 0,001202	0.8872	0.3761	ns
β3	Age at diagnosis	0.001556	0.001364	-0,001134 to 0,004246	1.141	0.2553	ns
β4	First diagnosis	0.1221	0.02216	0,07840 to 0,1658	5.51	<0,0001	****
β5	Disease duration	-0.0005449	9.842e-05	-0,0007390 to -0,0003508	5.537	<0,0001	****
β6	Previous relpases	-0.0193	0.003376	-0,02596 to -0,01265	5.719	<0,0001	****
β7	Motor sympt,	-0.04783	0.01012	-0,06778 to -0,02787	4.726	<0,0001	****
β8	EDSS	-0.0198	0.004678	-0,02903 to -0,01058	4.233	<0,0001	****
β9	Previous treatment	-0.09494	0.0203	-0,1350 to -0,05491	4.677	<0,0001	****
β10	MPS dose	7.249e-07	3.075e-07	1,185e-007 to 1,331e-006	2.358	0.0194	*
Goodness of Fit
Degrees of Freedom	197
R squared	0.149
Sum of Squares	41.83
Sy.x	0.4608
Data summary
Total number of variables	10
Total number of components	10
Component selection method	Parallel analysis
Random seed	276165500
Number of simulations	1000
Number of selected components	2
Rows in table	200
Rows skipped (missing data)	0
Rows analyzed (# cases)	200
Eigenvalues
	Eigenvalue (from data)			Eigenvalue (from Parallel Analysis)
PC1	2.95543			1.36462	1.47136	1.28149
PC2	1.87134			1.25009	1.32878	1.18262
PC3	1.12833			1.16326	1.2248	1.10712
PC4	1.07514			1.08749	1.14159	1.03663
PC5	0.952772			1.02146	1.07091	0.97128
PC6	0.739208			0.953803	0.998591	0.908872
PC7	0.538001			0.890925	0.939392	0.842307
PC8	0.397477			0.827639	0.877445	0.774846
PC9	0.317723			0.760883	0.810372	0.700357
PC10	0.0245738			0.677727	0.740277	0.603355
Loadings
Var	PC1	PC2
Gender	-0.122699	0.259695
Age at relapse	-0.645685	-0.710746
Age at diagnosis	-0.246334	-0.882661
First diagnosis	0.739188	-0.413817
Disease duration	-0.815347	0.0154767
Previous relpases	-0.739023	0.320632
Motor sympt,	-0.413169	-0.0710885
EDSS	-0.578286	-0.152928
Previous treatment	-0.447552	0.461546
MPS dose	0.0042064	-0.0624104
